# Supplementary material for: Microbial Consortia Involved in Traditional Sicilian Sourdough: Characterization of Lactic Acid Bacteria and Yeast Populations
Source: Microorganisms. 2022 Jan 26;10(2):283. doi: 10.3390/microorganisms10020283 (PMC8875953; doi:10.3390/microorganisms10020283)
Supplement: Supplementary file 1 [file microorganisms-10-00283-s001.zip]

Archive with 1 entries (1 files):
- microorganisms-1533816-supplementary.pdf
